# Supplementary material for: Physiologically Based Pharmacokinetic Modeling of Antibiotics in Children: Perspectives on Model-Informed Precision Dosing
Source: Antibiotics (Basel). 2025 May 24;14(6):541. doi: 10.3390/antibiotics14060541 (PMC12189772; doi:10.3390/antibiotics14060541)
Supplement: Supplementary file 1 [file antibiotics-14-00541-s001.zip]

Archive with 3 entries (3 files):
- Table S1_PRISMA 2020 checklist.pdf
- Table S2_Articles initially retrieved.pdf
- Table S3_List of antibiotics PBPK model.pdf
